# Supplementary material for: Magnetic Resonance Imaging: Time-Dependent Wetting and Swelling Behavior of an Auxetic Hydrogel Based on Natural Polymers
Source: Polymers (Basel). 2022 Nov 19;14(22):5023. doi: 10.3390/polym14225023 (PMC9694485; doi:10.3390/polym14225023)
Supplement: Supplementary file 1 [file polymers-14-05023-s001.zip]

Archive with 1 entries (1 files):
- polymers-1974285-supplementary.pdf
